# Supplementary material for: Dichotomy of platinum(II) and gold(III) carbene intermediates switching from N- to O-selectivity
Source: Nat Commun. 2022 Mar 30;13:1672. doi: 10.1038/s41467-022-29326-0 (PMC8967914; doi:10.1038/s41467-022-29326-0)
Supplement: Supplementary file 3 — Dataset 1 [file 41467_2022_29326_MOESM3_ESM.xlsx]

## Sheet: Sheet1
Energies and Cartesian coordinates
The followings are SCF energies (in au) in gas phase, free energies (in au) in solvent (by SMD model) and Cartesiancoordinates for all optimized structures.
1b
SCF energy: -530.230346
Free energy: -529.906328
C	-1.3274	-0.289217	-0.001918
C	-0.298343	-1.2025	-0.000944
C	1.02242	-0.688136	-0.00012
C	1.27038	0.727577	9.4e-05
C	0.187768	1.65042	-0.000861
C	-1.07868	1.13527	-0.001968
H	-0.50074	-2.26616	-0.001054
H	0.369731	2.71904	-0.001125
H	-1.9209	1.81591	-0.003147
N	2.57578	0.937171	0.000562
N	2.18733	-1.31991	0.001141
O	3.12398	-0.312321	0.001332
O	-2.587	-0.801418	-0.003875
C	-3.70313	0.077708	0.004613
H	-3.72539	0.713063	-0.889609
H	-4.58268	-0.567391	0.007277
H	-3.71578	0.707794	0.902706
2b
SCF energy: -1453.155121
Free energy: -1452.266121
C	-2.26245	-0.823579	0.403639
C	-3.52267	-0.164391	0.409402
C	-3.99042	0.495691	1.56168
C	-4.31702	-0.151828	-0.75405
C	-5.22134	1.14483	1.54785
H	-3.38109	0.489139	2.46014
C	-5.54087	0.510406	-0.760114
H	-3.96109	-0.667137	-1.64059
C	-5.99995	1.15885	0.388592
H	-5.57276	1.64619	2.44535
H	-6.14265	0.514553	-1.6646
H	-6.95823	1.66994	0.380972
C	-1.19061	-1.39253	0.358966
N	0.001254	-2.00907	0.284678
C	0.851187	-2.10308	1.49809
H	0.155721	-2.3304	2.31159
H	1.50378	-2.96565	1.35981
C	1.66556	-0.861895	1.79202
C	3.05448	-0.955141	1.91219
C	1.05299	0.391866	1.91929
C	3.82458	0.182339	2.16063
H	3.53549	-1.92236	1.79287
C	1.82165	1.52963	2.14965
H	-0.023481	0.477555	1.8104
C	3.2095	1.42814	2.27501
H	4.90359	0.094787	2.25222
H	1.33682	2.4983	2.23201
H	3.80661	2.3169	2.45932
S	0.797618	-1.94268	-1.25978
C	1.24247	-0.231106	-1.4495
C	0.244523	0.703611	-1.73053
C	2.56206	0.158401	-1.22124
C	0.581582	2.05453	-1.75072
H	-0.770155	0.37896	-1.92577
C	2.8776	1.51094	-1.25595
H	3.31401	-0.589786	-1.00528
C	1.89325	2.4779	-1.50306
H	-0.188258	2.79206	-1.96034
H	3.90117	1.8237	-1.06995
C	2.24307	3.94398	-1.47284
H	3.1752	4.14444	-2.01223
H	1.45268	4.55602	-1.91705
H	2.38755	4.28517	-0.439478
O	-0.227518	-2.27611	-2.24231
O	2.01244	-2.73781	-1.08017
A-Pt
SCF energy: -5935.080154
Free energy: -5931.949360
Pt	-0.563781	1.66528	2.24972
Cl	-1.51388	2.42847	4.29122
Cl	0.164099	0.972728	0.113624
C	-2.73582	5.65353	0.627547
C	-2.26187	4.43897	1.11609
C	-2.9804	3.2557	0.880769
C	-4.17403	3.30896	0.138797
C	-4.63732	4.524	-0.355094
C	-3.92091	5.69913	-0.109626
H	-2.17801	6.56486	0.821271
H	-1.34767	4.39015	1.6976
H	-4.71762	2.38954	-0.059046
H	-5.55571	4.55624	-0.934002
H	-4.28487	6.64683	-0.495677
C	-2.50361	1.99374	1.41612
C	-2.97782	0.828999	1.61872
N	-3.35694	-0.314563	2.06048
C	-3.74442	-0.521606	3.48602
C	-5.23127	-0.369933	3.69883
C	-5.93534	-1.34725	4.40612
C	-5.91578	0.745815	3.20075
C	-7.31158	-1.22051	4.60168
H	-5.40634	-2.21283	4.79122
C	-7.29104	0.866694	3.38727
H	-5.37436	1.52035	2.66379
C	-7.99402	-0.119014	4.0857
H	-7.84907	-1.98785	5.15186
H	-7.81385	1.7342	2.99477
H	-9.06589	-0.021994	4.23345
S	-3.211	-1.75806	0.988549
O	-2.18783	-2.62042	1.57605
O	-3.10165	-1.1944	-0.348521
C	-4.80516	-2.47517	1.26767
C	-5.93575	-1.80174	0.796081
C	-4.90405	-3.64288	2.02004
C	-7.18873	-2.30756	1.10907
H	-5.82937	-0.894696	0.211563
C	-6.17321	-4.13809	2.3126
H	-4.01012	-4.12777	2.39128
C	-7.32633	-3.4734	1.88028
H	-8.07699	-1.78355	0.769002
H	-6.26691	-5.04295	2.90597
C	-8.69687	-3.96381	2.26662
H	-8.66057	-4.97027	2.69288
H	-9.13773	-3.29492	3.01669
H	-9.37458	-3.97859	1.40614
H	-3.3996	-1.5154	3.77006
H	-3.16477	0.213408	4.0524
O	1.6578	1.97763	4.56115
C	2.71272	1.92472	5.47708
C	3.21517	3.13832	5.99088
C	3.18519	0.679427	5.89165
C	4.31839	3.01607	6.84637
C	4.26654	0.601584	6.76041
H	2.7287	-0.222785	5.511
C	4.85637	1.7804	7.20723
H	4.77635	3.90714	7.25138
H	4.653	-0.363208	7.0684
C	6.12421	1.72046	8.00615
F	6.29347	2.80836	8.78776
F	6.17004	0.63135	8.80435
F	7.21086	1.6513	7.19228
C	0.478043	6.11648	4.36282
H	-0.033922	7.06077	4.13257
H	-0.055003	5.31558	3.83319
C	0.433501	5.84938	5.87955
H	-0.610326	5.80478	6.2138
C	1.94355	6.18074	3.89677
H	1.98948	6.3681	2.81811
C	2.6866	7.29901	4.642
H	2.22228	8.27176	4.43188
H	3.72425	7.35397	4.2882
C	1.17728	6.97139	6.62335
H	1.13342	6.7983	7.7073
H	0.697688	7.94058	6.43118
C	2.6422	7.00887	6.15193
H	3.18691	7.79039	6.69695
C	3.31328	5.65213	6.43884
H	4.36375	5.69573	6.12106
H	3.30612	5.46725	7.52109
C	1.10482	4.49763	6.18123
H	0.547917	3.69833	5.68853
H	1.08352	4.29882	7.26145
C	2.61825	4.83157	4.18743
H	2.09322	4.05724	3.63618
H	3.65615	4.83928	3.83351
C	2.58357	4.5038	5.69966
P	1.45464	1.21233	3.14317
O	1.7092	-0.376041	3.42788
C	0.719508	-1.21373	3.95614
C	0.615779	-2.52577	3.45202
C	-0.087289	-0.735187	4.98991
C	-0.372611	-3.32002	4.04552
C	-1.06407	-1.5534	5.54594
H	0.027852	0.278948	5.34983
C	-1.20388	-2.85202	5.06452
H	-0.513621	-4.33363	3.69997
H	-1.69828	-1.17948	6.34146
C	-2.29848	-3.73548	5.57556
F	-1.94158	-5.03421	5.6207
F	-2.72559	-3.37863	6.80246
F	-3.40556	-3.68225	4.76008
C	3.66076	-2.67738	0.326357
H	4.31523	-3.02894	-0.48288
H	3.92208	-1.63154	0.520971
C	3.8904	-3.52674	1.59054
H	4.94106	-3.45347	1.90011
C	2.18555	-2.77252	-0.101801
H	2.01812	-2.15566	-0.99288
C	1.83254	-4.23765	-0.402378
H	2.45356	-4.62061	-1.22348
H	0.785359	-4.31428	-0.723536
C	3.53551	-4.99253	1.29035
H	3.71007	-5.61405	2.1794
H	4.17983	-5.38287	0.491292
C	2.05874	-5.0781	0.866237
H	1.79046	-6.12462	0.671932
C	1.1647	-4.54314	1.99884
H	0.113316	-4.62121	1.69455
H	1.29918	-5.16853	2.89208
C	3.00006	-3.00524	2.73354
H	3.27811	-1.97652	2.97526
H	3.15631	-3.60831	3.63882
C	1.29174	-2.24078	1.031
H	1.52664	-1.19203	1.2052
H	0.236996	-2.28387	0.74186
C	1.50122	-3.0674	2.32759
O	2.84332	1.39013	2.31307
C	3.30085	2.59063	1.74436
C	4.68761	2.84847	1.75508
C	2.38303	3.47418	1.17725
C	5.06607	4.12101	1.3031
C	2.80161	4.71572	0.719052
H	1.34052	3.19627	1.105
C	4.14703	5.05498	0.826435
H	6.10953	4.40038	1.3206
H	2.08401	5.41135	0.298844
C	4.58413	6.4539	0.512963
F	4.37258	7.27815	1.57395
F	5.89911	6.53236	0.215664
F	3.89758	6.98053	-0.524708
C	6.41972	-0.88784	3.20255
H	7.13143	-1.67246	3.49268
H	5.4115	-1.28782	3.37111
C	6.60442	-0.532545	1.71548
H	6.44734	-1.42653	1.09891
C	6.6363	0.369908	4.06233
H	6.50225	0.128267	5.12183
C	8.05407	0.915969	3.83806
H	8.80172	0.167759	4.13318
H	8.21573	1.79968	4.46905
C	8.02427	0.014387	1.4915
H	8.17225	0.253995	0.429872
H	8.77139	-0.744719	1.759
C	8.22346	1.27504	2.35184
H	9.22698	1.6847	2.18032
C	7.18377	2.34063	1.95847
H	7.35011	3.24075	2.56473
H	7.32891	2.62274	0.907471
C	5.57434	0.536174	1.31085
H	4.56345	0.141707	1.43491
H	5.69295	0.795727	0.250649
C	5.6015	1.43552	3.66522
H	4.6031	1.04485	3.84487
H	5.71852	2.33031	4.28841
C	5.74198	1.81788	2.17261
TS1a
SCF energy: -6465.305210
Free energy: -6461.819637
Pt	0.623077	2.07576	1.33563
Cl	-0.818828	3.26378	2.84119
Cl	1.86139	0.890996	-0.283475
C	-0.170076	6.26004	-0.916408
C	-0.355582	5.0858	-0.191157
C	-0.506165	3.86197	-0.863839
C	-0.418633	3.82675	-2.26484
C	-0.220832	5.00595	-2.98217
C	-0.105409	6.22578	-2.31238
H	-0.063924	7.20334	-0.387315
H	-0.4039	5.10061	0.891213
H	-0.496693	2.8714	-2.77241
H	-0.154312	4.96926	-4.0656
H	0.048734	7.14294	-2.87395
C	-0.723356	2.60907	-0.137356
C	-1.72629	1.76898	-0.232508
N	-2.14096	0.577865	0.166853
C	-2.58535	0.31461	1.55754
C	-3.97332	-0.264194	1.65794
C	-4.17468	-1.43544	2.38853
C	-5.06775	0.354662	1.04252
C	-5.45234	-1.97774	2.52882
H	-3.32204	-1.93638	2.82797
C	-6.3415	-0.195926	1.1604
H	-4.91273	1.25051	0.447907
C	-6.53896	-1.35973	1.91116
H	-5.58622	-2.88186	3.11527
H	-7.18372	0.282266	0.667806
H	-7.53585	-1.78072	2.00902
S	-1.77737	-0.7998	-0.856768
O	-1.21867	-1.82831	0.021951
O	-1.07238	-0.249112	-2.00773
C	-3.40143	-1.31962	-1.36323
C	-4.0814	-0.566969	-2.32002
C	-3.99054	-2.42197	-0.745932
C	-5.39288	-0.913344	-2.63336
H	-3.59478	0.269535	-2.80666
C	-5.29942	-2.75284	-1.07621
H	-3.43502	-2.98871	-0.009701
C	-6.02429	-1.99604	-2.00706
H	-5.93652	-0.331313	-3.37255
H	-5.77383	-3.59888	-0.587663
C	-7.4657	-2.32825	-2.2967
H	-7.60845	-3.40517	-2.43769
H	-8.1044	-2.02445	-1.457
H	-7.82615	-1.81506	-3.19312
H	-1.84991	-0.352355	2.01335
H	-2.5027	1.27425	2.07305
C	-3.86082	5.78395	0.666576
C	-3.49478	4.45444	0.585276
C	-3.48884	3.88852	-0.700673
C	-3.85442	4.63866	-1.87021
C	-4.25095	6.00082	-1.75516
C	-4.24878	6.54562	-0.503072
H	-3.13885	3.91991	1.45764
H	-4.52836	6.57226	-2.63285
H	-4.53536	7.58256	-0.381567
N	-3.7088	3.88349	-2.94406
N	-3.13671	2.67131	-1.1098
O	-3.25804	2.68878	-2.49616
O	-3.82263	6.33287	1.89513
C	-4.05875	7.7277	2.06781
H	-5.08673	7.99666	1.79777
H	-3.90325	7.91637	3.12991
H	-3.34988	8.32598	1.48406
O	1.99189	2.54111	4.24036
C	2.70789	2.56708	5.43726
C	3.20834	3.80519	5.89313
C	2.8503	1.38673	6.16758
C	3.97876	3.74932	7.06208
C	3.60131	1.37834	7.33625
H	2.40041	0.473842	5.80527
C	4.19834	2.5617	7.76091
H	4.42223	4.65538	7.44967
H	3.73346	0.45897	7.89518
C	5.14848	2.53978	8.9206
F	5.24069	3.73907	9.53529
F	4.79131	1.62908	9.85275
F	6.40456	2.21045	8.51819
C	1.52759	6.65697	3.05376
H	1.24836	7.58301	2.53114
H	1.06627	5.82047	2.51474
C	1.00655	6.69005	4.503
H	-0.085003	6.80653	4.49913
C	3.05825	6.49525	3.06268
H	3.43962	6.4659	2.03588
C	3.709	7.66145	3.81997
H	3.47411	8.61529	3.32846
H	4.80073	7.55051	3.80299
C	1.65843	7.86028	5.25875
H	1.27788	7.90287	6.2885
H	1.40273	8.81533	4.77953
C	3.18642	7.67112	5.26658
H	3.65718	8.48911	5.8269
C	3.53866	6.33837	5.95421
H	4.63054	6.22295	5.97717
H	3.19074	6.36623	6.99522
C	1.35613	5.36428	5.20299
H	0.85719	4.54023	4.68913
H	0.992358	5.37831	6.23953
C	3.41178	5.16914	3.75298
H	2.9565	4.35838	3.19249
H	4.49641	5.00873	3.7403
C	2.89544	5.14182	5.21139
P	2.12347	1.54587	2.95418
O	2.03313	0.023741	3.54308
C	0.835171	-0.591473	3.9127
C	0.704078	-1.97606	3.67412
C	-0.151884	0.158246	4.55466
C	-0.470562	-2.56377	4.15957
C	-1.31215	-0.461596	5.00842
H	-0.027774	1.22485	4.69144
C	-1.46127	-1.83248	4.82097
H	-0.632101	-3.6224	4.01251
H	-2.08267	0.120027	5.50075
C	-2.64885	-2.55415	5.38813
F	-2.36722	-3.1353	6.57625
F	-3.70059	-1.73095	5.58845
F	-3.074	-3.55199	4.56663
C	4.33045	-2.93755	1.45104
H	5.1089	-3.47853	0.895824
H	4.64749	-1.88996	1.51355
C	4.18544	-3.53509	2.86363
H	5.1431	-3.46745	3.3956
C	2.98489	-3.02904	0.709076
H	3.08308	-2.59251	-0.291866
C	2.55435	-4.50071	0.602665
H	3.29703	-5.07828	0.035542
H	1.60199	-4.57438	0.061269
C	3.75374	-5.00677	2.75494
H	3.66425	-5.44951	3.75661
H	4.51222	-5.58619	2.21168
C	2.40485	-5.08409	2.0187
H	2.07657	-6.12987	1.95782
C	1.34604	-4.28081	2.79581
H	0.383318	-4.35775	2.27407
H	1.21665	-4.72207	3.79373
C	3.12547	-2.74478	3.6523
H	3.45206	-1.70942	3.76702
H	3.01258	-3.16681	4.66085
C	1.92126	-2.23237	1.48156
H	2.21426	-1.18397	1.5091
H	0.95926	-2.27433	0.961257
C	1.75548	-2.79251	2.92011
O	3.72146	1.42823	2.641
C	4.51079	2.44278	2.07747
C	5.85535	2.54735	2.49304
C	3.95959	3.30209	1.1267
C	6.55075	3.66626	2.01159
C	4.68957	4.38363	0.654684
H	2.95206	3.13965	0.769003
C	5.97811	4.59024	1.13825
H	7.57214	3.82963	2.32329
H	4.24799	5.06275	-0.066062
C	6.70286	5.85342	0.787834
F	6.29407	6.88423	1.57712
F	8.03996	5.74882	0.948004
F	6.47297	6.23596	-0.487862
C	6.45402	-1.00651	4.95895
H	6.91328	-1.79156	5.57481
H	5.39011	-1.25578	4.85826
C	7.1211	-0.967879	3.57129
H	7.00855	-1.94182	3.07854
C	6.60984	0.363422	5.64264
H	6.13335	0.347397	6.6285
C	8.10027	0.698768	5.80063
H	8.59607	-0.054481	6.42742
H	8.21169	1.66558	6.30874
C	8.61347	-0.632243	3.73015
H	9.10341	-0.619967	2.74717
H	9.115	-1.40184	4.33213
C	8.75428	0.741903	4.4089
H	9.81682	0.999317	4.50532
C	8.06375	1.81701	3.54992
H	8.18945	2.79357	4.03562
H	8.5546	1.87386	2.56951
C	6.44253	0.106755	2.70427
H	5.39013	-0.146489	2.55917
H	6.90729	0.141506	1.71016
C	5.9251	1.4376	4.78152
H	4.86792	1.20119	4.69095
H	5.99944	2.41825	5.26713
C	6.55728	1.50573	3.37096
B-Pt
SCF energy: -6465.326553
Free energy: -6461.838577
Pt	0.018615	2.58529	0.518195
Cl	0.550589	4.08284	-1.28347
Cl	-0.378927	1.2373	2.41993
C	0.346424	6.4942	3.05434
C	0.564356	5.48837	2.11695
C	1.42729	4.41731	2.41262
C	2.03604	4.35971	3.67878
C	1.79727	5.35964	4.62034
C	0.960178	6.43307	4.30924
H	-0.313599	7.32158	2.80843
H	0.082083	5.52269	1.14639
H	2.65609	3.50385	3.92724
H	2.25637	5.29325	5.60271
H	0.773604	7.20963	5.04564
C	1.65146	3.33663	1.43993
C	2.89948	2.90364	1.12841
N	3.26993	1.78377	0.376025
C	3.27887	1.82516	-1.0971
C	4.65555	1.72541	-1.72482
C	4.7697	1.23367	-3.02964
C	5.81662	2.10772	-1.0487
C	6.01578	1.11633	-3.64271
H	3.88118	0.916398	-3.56295
C	7.06632	1.98696	-1.65566
H	5.74866	2.44333	-0.021018
C	7.17229	1.49094	-2.95598
H	6.08105	0.715284	-4.65026
H	7.95989	2.26702	-1.10413
H	8.14636	1.39198	-3.4272
S	3.15865	0.248681	1.13187
O	2.13224	-0.544147	0.449966
O	3.12556	0.525709	2.56749
C	4.73588	-0.454057	0.700183
C	5.85411	-0.157571	1.4778
C	4.84512	-1.17376	-0.488269
C	7.10659	-0.571	1.03209
H	5.73801	0.392827	2.40494
C	6.10542	-1.56693	-0.923389
H	3.96192	-1.39748	-1.07149
C	7.2531	-1.25527	-0.182921
H	7.98813	-0.344375	1.62609
H	6.19659	-2.09817	-1.86638
C	8.61861	-1.60998	-0.712721
H	8.63478	-2.61746	-1.14208
H	8.90556	-0.911988	-1.51019
H	9.38253	-1.55778	0.069072
H	2.63181	1.02528	-1.46732
H	2.77896	2.75439	-1.38413
C	4.04957	7.18048	0.175159
C	3.50614	5.91355	0.311639
C	4.22766	5.02987	1.11967
C	5.46941	5.37322	1.75035
C	6.0096	6.68172	1.58661
C	5.29578	7.55555	0.818477
H	2.58024	5.62691	-0.176367
H	6.94394	6.95662	2.06115
H	5.67434	8.55993	0.677803
N	5.95881	4.32994	2.39887
N	3.98811	3.76312	1.44996
O	5.07334	3.32913	2.26417
O	3.35808	8.03669	-0.589135
C	3.8231	9.37134	-0.793727
H	4.79726	9.37922	-1.29509
H	3.07877	9.83702	-1.4388
H	3.88072	9.91985	0.152923
O	-2.36985	2.68207	-1.72983
C	-3.46335	2.52963	-2.58135
C	-4.28447	3.64979	-2.835
C	-3.67222	1.29474	-3.1975
C	-5.39812	3.40801	-3.6497
C	-4.7789	1.10147	-4.01504
H	-2.98452	0.482057	-3.01356
C	-5.6622	2.15871	-4.2123
H	-6.08578	4.2142	-3.86176
H	-4.95597	0.137215	-4.47757
C	-6.94225	1.93545	-4.9603
F	-7.39284	3.06101	-5.55706
F	-6.81447	0.989469	-5.91661
F	-7.9318	1.51523	-4.12818
C	-2.19947	6.90019	-0.805822
H	-1.91095	7.89012	-0.424859
H	-1.44196	6.18118	-0.470512
C	-2.24049	6.91916	-2.34571
H	-1.25433	7.20117	-2.73618
C	-3.58331	6.50521	-0.260619
H	-3.56545	6.48288	0.834602
C	-4.64371	7.50857	-0.73586
H	-4.40985	8.51613	-0.366035
H	-5.62394	7.23436	-0.325101
C	-3.30224	7.92585	-2.81976
H	-3.32625	7.96007	-3.91766
H	-3.05358	8.93722	-2.46991
C	-4.6792	7.50628	-2.27361
H	-5.44678	8.20569	-2.62923
C	-5.02749	6.09467	-2.78252
H	-6.02116	5.81238	-2.40958
H	-5.08198	6.11059	-3.879
C	-2.59209	5.51342	-2.86624
H	-1.81563	4.80881	-2.56211
H	-2.62774	5.51644	-3.96431
C	-3.93614	5.09985	-0.77154
H	-3.18648	4.40318	-0.409364
H	-4.90394	4.77897	-0.368399
C	-3.97407	5.0591	-2.31802
P	-1.88536	1.76356	-0.464979
O	-1.80068	0.227761	-1.0292
C	-0.696899	-0.230692	-1.75189
C	-0.284112	-1.56625	-1.56045
C	-0.085198	0.621555	-2.6717
C	0.792233	-1.9822	-2.35088
C	0.980533	0.166613	-3.44258
H	-0.430161	1.64131	-2.78881
C	1.42026	-1.14196	-3.27532
H	1.16166	-2.9936	-2.25191
H	1.44575	0.826132	-4.16538
C	2.5606	-1.68913	-4.07872
F	2.2292	-2.8298	-4.72159
F	3.00248	-0.814161	-5.0132
F	3.63408	-1.99664	-3.29802
C	-3.02903	-3.04842	1.49527
H	-3.54466	-3.69916	2.21498
H	-3.51812	-2.06934	1.53712
C	-3.14675	-3.64017	0.078195
H	-4.20545	-3.73865	-0.195258
C	-1.54491	-2.90193	1.87474
H	-1.46118	-2.4677	2.87834
C	-0.869326	-4.28176	1.84193
H	-1.34369	-4.95921	2.56516
H	0.187186	-4.19017	2.12662
C	-2.46868	-5.01978	0.044628
H	-2.55902	-5.46187	-0.957268
H	-2.96509	-5.70379	0.746044
C	-0.985013	-4.86262	0.422057
H	-0.487288	-5.84013	0.377692
C	-0.298203	-3.91454	-0.576923
H	0.763646	-3.82209	-0.314744
H	-0.353164	-4.35104	-1.5837
C	-2.45919	-2.70308	-0.931884
H	-2.96571	-1.73489	-0.937692
H	-2.53617	-3.1199	-1.94597
C	-0.85329	-1.95682	0.878473
H	-1.3125	-0.971375	0.9425
H	0.200278	-1.82155	1.13785
C	-0.959732	-2.51425	-0.566659
O	-3.2402	1.46823	0.403527
C	-3.88133	2.4016	1.23027
C	-5.28589	2.3296	1.35062
C	-3.12878	3.35958	1.91071
C	-5.88614	3.37463	2.06776
C	-3.75921	4.36549	2.62882
H	-2.04845	3.33315	1.86335
C	-5.15022	4.39577	2.6686
H	-6.96195	3.40115	2.16412
H	-3.16746	5.12086	3.13413
C	-5.84662	5.57428	3.27559
F	-5.9226	6.6062	2.39073
F	-7.11322	5.29438	3.65273
F	-5.19379	6.05026	4.35964
C	-6.29421	-1.36889	-0.733944
H	-6.84054	-2.23055	-1.14101
H	-5.24415	-1.48117	-1.03324
C	-6.40516	-1.35174	0.801809
H	-5.99692	-2.28353	1.21266
C	-6.86591	-0.059716	-1.30581
H	-6.78834	-0.062129	-2.39764
C	-8.33955	0.086226	-0.898272
H	-8.93058	-0.748471	-1.29844
H	-8.75353	1.00882	-1.32609
C	-7.88088	-1.20407	1.2088
H	-7.97148	-1.20863	2.30347
H	-8.467	-2.05308	0.83207
C	-8.43496	0.112989	0.636874
H	-9.48186	0.237175	0.942284
C	-7.61913	1.29933	1.18331
H	-8.03762	2.23251	0.783788
H	-7.71754	1.33849	2.2761
C	-5.59878	-0.166888	1.36069
H	-4.54313	-0.283346	1.10626
H	-5.66707	-0.144345	2.45634
C	-6.05722	1.12694	-0.756072
H	-5.02085	1.02833	-1.06887
H	-6.4348	2.06882	-1.17243
C	-6.12643	1.17806	0.789283
TS2a
SCF energy: -6465.323941
Free energy: -6461.831872
Pt	-1.41275	0.135712	3.19504
Cl	-0.91012	-0.218292	0.877169
Cl	-1.8164	0.644834	5.47119
C	-0.560744	4.64407	2.43612
C	-0.545958	3.25304	2.4473
C	0.330449	2.55871	3.30366
C	1.1601	3.28934	4.17435
C	1.12101	4.68181	4.17614
C	0.270064	5.36247	3.30191
H	-1.22939	5.16896	1.75949
H	-1.19127	2.6859	1.78509
H	1.79594	2.75255	4.87077
H	1.74788	5.23664	4.86832
H	0.242488	6.44845	3.30572
C	0.353376	1.09617	3.31238
C	1.54024	0.392576	3.28509
N	1.69228	-0.968387	3.58462
C	1.64023	-1.99866	2.53269
C	2.94453	-2.73396	2.29641
C	2.90485	-4.05632	1.84299
C	4.18731	-2.13245	2.5124
C	4.08147	-4.76905	1.61662
H	1.94864	-4.54248	1.68697
C	5.36608	-2.84424	2.29424
H	4.22957	-1.1208	2.89976
C	5.31907	-4.16553	1.84502
H	4.02684	-5.80042	1.2796
H	6.32386	-2.3688	2.48823
H	6.23853	-4.72044	1.67923
S	1.4369	-1.45141	5.20464
O	0.301631	-2.37741	5.24697
O	1.48409	-0.217554	5.98908
C	2.90618	-2.40248	5.5244
C	4.08157	-1.74103	5.87692
C	2.88403	-3.77581	5.28916
C	5.25951	-2.47659	5.97053
H	4.0678	-0.672167	6.05993
C	4.07293	-4.49105	5.37669
H	1.9584	-4.26615	5.01853
C	5.27721	-3.85196	5.6988
H	6.18474	-1.97422	6.24034
H	4.06624	-5.55608	5.16326
C	6.57056	-4.62542	5.70152
H	7.36459	-4.08503	6.22592
H	6.45243	-5.60637	6.1742
H	6.90693	-4.79947	4.67091
H	0.844514	-2.70511	2.78438
H	1.30038	-1.49051	1.62628
C	2.53835	2.89077	-0.329976
C	2.09386	1.97013	0.606257
C	2.86115	1.8291	1.76875
C	4.07491	2.57746	1.96281
C	4.52419	3.4965	0.973494
C	3.7568	3.65051	-0.144036
H	1.17664	1.40789	0.460933
H	5.44136	4.05312	1.12688
H	4.06582	4.35185	-0.90822
N	4.66507	2.25125	3.1035
N	2.66446	1.01892	2.80208
O	3.93701	1.41165	3.76603
O	1.76826	3.0317	-1.41762
C	2.1078	3.97909	-2.4305
H	3.06856	3.73385	-2.89658
H	1.3135	3.90148	-3.17226
H	2.13348	4.99714	-2.02667
O	-3.96032	-1.08422	1.53102
C	-5.13752	-1.6366	1.02819
C	-5.8483	-0.92666	0.036429
C	-5.53718	-2.89522	1.47979
C	-7.05241	-1.51239	-0.375471
C	-6.72871	-3.45089	1.03033
H	-4.9287	-3.42278	2.20029
C	-7.50365	-2.73536	0.122338
H	-7.66355	-1.00902	-1.11092
H	-7.05326	-4.41887	1.39459
C	-8.86378	-3.23698	-0.260537
F	-9.23567	-2.82592	-1.4929
F	-8.9323	-4.58615	-0.242042
F	-9.81449	-2.78761	0.601039
C	-3.2186	2.43493	-0.884207
H	-2.78977	3.34204	-1.33334
H	-2.50607	2.0663	-0.135915
C	-3.42633	1.35902	-1.96735
H	-2.46473	1.12521	-2.44189
C	-4.56871	2.75993	-0.220629
H	-4.43395	3.5192	0.55825
C	-5.56308	3.27398	-1.27105
H	-5.18519	4.19398	-1.73746
H	-6.51569	3.52582	-0.787769
C	-4.42107	1.87598	-3.02047
H	-4.5618	1.12336	-3.80835
H	-4.02921	2.78127	-3.50429
C	-5.76661	2.18622	-2.33937
H	-6.48977	2.53173	-3.0893
C	-6.31589	0.907374	-1.67989
H	-7.28777	1.12741	-1.21809
H	-6.4863	0.149166	-2.45533
C	-3.97951	0.07656	-1.31884
H	-3.25513	-0.309275	-0.598664
H	-4.13283	-0.69644	-2.08424
C	-5.12089	1.48419	0.433757
H	-4.41051	1.14837	1.18288
H	-6.06563	1.69723	0.947407
C	-5.33435	0.364116	-0.612602
P	-3.47782	-0.875369	3.07947
O	-3.60969	-2.33772	3.80017
C	-2.63525	-3.32909	3.65384
C	-2.3697	-4.16626	4.75762
C	-2.00844	-3.48945	2.41833
C	-1.42468	-5.17256	4.53485
C	-1.07147	-4.50307	2.23895
H	-2.2389	-2.8249	1.59496
C	-0.779755	-5.34447	3.30663
H	-1.1718	-5.84895	5.33967
H	-0.591826	-4.63288	1.27612
C	0.221736	-6.45109	3.17549
F	-0.287052	-7.64509	3.54994
F	0.679048	-6.58805	1.90798
F	1.31486	-6.24536	3.9615
C	-4.91201	-2.52819	7.90595
H	-5.41847	-2.36753	8.8677
H	-5.26392	-1.7485	7.22163
C	-5.26952	-3.92092	7.35353
H	-6.35666	-4.00002	7.22343
C	-3.38706	-2.41462	8.07971
H	-3.13159	-1.4186	8.46101
C	-2.90225	-3.49326	9.06142
H	-3.37124	-3.35578	10.0453
H	-1.81665	-3.41116	9.20455
C	-4.7824	-4.99934	8.33514
H	-5.04593	-5.99836	7.96115
H	-5.27584	-4.87775	9.30881
C	-3.25702	-4.88042	8.49837
H	-2.89638	-5.66207	9.17965
C	-2.5759	-5.06668	7.1308
H	-1.48814	-4.99904	7.26048
H	-2.80042	-6.07169	6.74767
C	-4.59107	-4.12458	5.98628
H	-4.96874	-3.38526	5.27654
H	-4.8379	-5.1185	5.5872
C	-2.70216	-2.60278	6.71598
H	-3.019	-1.80754	6.04232
H	-1.61627	-2.50959	6.80955
C	-3.04782	-3.99352	6.1187
O	-4.77738	-0.266235	3.86344
C	-5.24124	1.05226	3.75419
C	-6.62974	1.28082	3.86469
C	-4.33452	2.09331	3.55242
C	-7.05004	2.59231	3.59908
C	-4.78846	3.38289	3.31756
H	-3.27197	1.89355	3.56028
C	-6.15946	3.62209	3.29641
H	-8.10452	2.82608	3.62696
H	-4.07751	4.18232	3.13984
C	-6.66846	4.96065	2.85887
F	-6.70095	5.05121	1.50091
F	-7.92264	5.20969	3.29365
F	-5.87925	5.97138	3.28807
C	-8.2059	-2.60754	5.06384
H	-8.87509	-3.41401	5.39301
H	-7.20491	-3.04337	4.95193
C	-8.17697	-1.48367	6.11611
H	-7.83428	-1.8854	7.07783
C	-8.68386	-2.03841	3.71646
H	-8.7045	-2.83066	2.96143
C	10.0915	-1.44434	3.87274
H	10.8009	-2.22177	4.18662
H	10.4418	-1.05963	2.90585
C	-9.58654	-0.888491	6.27104
H	-9.57926	-0.097436	7.03308
H	10.2905	-1.65959	6.61181
C	10.0468	-0.316687	4.91825
H	11.0433	0.130559	5.0257
C	-9.06466	0.775624	4.45575
H	-9.41615	1.18823	3.50088
H	-9.06029	1.59653	5.18481
C	-7.20305	-0.382641	5.66288
H	-6.19319	-0.790792	5.58506
H	-7.16959	0.424514	6.40651
C	-7.70843	-0.942702	3.2558
H	-6.71999	-1.37575	3.12447
H	-8.02007	-0.541712	2.28368
C	-7.6344	0.205358	4.29098
C
SCF energy: -6465.350662
Free energy: -6461.855265
Pt	-0.750947	0.757957	-0.5312
Cl	-0.987453	1.43858	1.73602
Cl	-0.401974	0.039367	-2.76115
C	-1.73982	3.97456	-3.87054
C	-1.55245	3.09168	-2.81694
C	-2.66477	2.52115	-2.15202
C	-3.9697	2.8492	-2.59974
C	-4.14922	3.71364	-3.66624
C	-3.03528	4.2799	-4.29994
H	-0.881863	4.41652	-4.36701
H	-0.557929	2.84237	-2.47314
H	-4.8289	2.4253	-2.09409
H	-5.15185	3.95714	-4.00297
H	-3.1796	4.96327	-5.13215
C	-2.4721	1.6385	-1.04318
C	-3.57932	1.46126	-0.066711
N	-3.86444	0.161225	0.34643
C	-4.12946	-0.173901	1.75776
C	-5.57674	-0.413264	2.12879
C	-5.89245	-1.48055	2.97547
C	-6.60035	0.41978	1.66433
C	-7.21455	-1.71797	3.35344
H	-5.10611	-2.13963	3.32975
C	-7.92201	0.17295	2.03064
H	-6.36257	1.24968	1.00852
C	-8.23466	-0.894481	2.87652
H	-7.44555	-2.55356	4.0084
H	-8.70931	0.818913	1.65196
H	-9.26647	-1.08122	3.16247
S	-3.94734	-1.05246	-0.843476
O	-3.20348	-2.21428	-0.363604
O	-3.59618	-0.350846	-2.087
C	-5.66948	-1.46733	-0.903919
C	-6.53869	-0.626192	-1.5985
C	-6.13208	-2.55355	-0.161783
C	-7.90494	-0.874407	-1.52753
H	-6.15044	0.206695	-2.17345
C	-7.50215	-2.78043	-0.102536
H	-5.43334	-3.18382	0.374461
C	-8.40566	-1.93798	-0.764135
H	-8.59487	-0.220832	-2.05359
H	-7.87821	-3.60784	0.49185
C	-9.88935	-2.14596	-0.607616
H	-10.1537	-3.2081	-0.64553
H	-10.2198	-1.76236	0.366577
H	-10.456	-1.62159	-1.38277
H	-3.52558	-1.05519	1.98673
H	-3.70733	0.659219	2.32407
C	-2.39082	5.68861	0.644532
C	-2.63433	4.31138	0.727728
C	-3.87521	3.78182	0.385328
C	-4.91111	4.68309	-0.021591
C	-4.64697	6.06377	-0.069755
C	-3.40542	6.58313	0.24517
H	-1.84348	3.65567	1.0714
H	-5.46167	6.70866	-0.383447
H	-3.22713	7.64906	0.185765
N	-6.20543	4.32698	-0.407241
N	-4.15909	2.43764	0.53202
O	-6.45223	3.11943	-0.5074
O	-1.13511	6.06169	0.968622
C	-0.786075	7.43974	0.908114
H	-1.3912	8.03293	1.60391
H	0.262667	7.48881	1.20199
H	-0.901878	7.83413	-0.10851
O	1.82364	0.047802	1.44084
C	2.95342	-0.418543	2.11952
C	3.86398	0.525406	2.64036
C	3.10799	-1.79263	2.306
C	5.00839	-0.014237	3.24248
C	4.2473	-2.28599	2.92984
H	2.35229	-2.47306	1.9414
C	5.21731	-1.38827	3.3654
H	5.76428	0.650531	3.63554
H	4.38205	-3.3539	3.0577
C	6.52562	-1.89972	3.89098
F	7.10966	-1.03497	4.74834
F	6.38909	-3.08151	4.53057
F	7.41184	-2.1044	2.88047
C	1.88876	4.34409	1.89461
H	1.64732	5.41551	1.8676
H	1.06208	3.81482	1.40508
C	2.01885	3.87223	3.35513
H	1.07782	4.06162	3.88643
C	3.21037	4.07803	1.15236
H	3.13041	4.4049	0.109073
C	4.36236	4.82809	1.83648
H	4.1769	5.91065	1.81912
H	5.29712	4.65244	1.28828
C	3.17113	4.62666	4.03969
H	3.25825	4.31162	5.08843
H	2.972	5.70703	4.04273
C	4.48416	4.33791	3.28946
H	5.31595	4.85269	3.78712
C	4.76585	2.82343	3.30315
H	5.71537	2.62947	2.78641
H	4.8839	2.4876	4.34169
C	2.30537	2.35959	3.38434
H	1.46749	1.82211	2.93664
H	2.40439	2.01473	4.42258
C	3.49596	2.56855	1.17041
H	2.67991	2.05713	0.669458
H	4.41421	2.34568	0.613374
C	3.62014	2.03864	2.61854
P	1.19846	-0.425935	0.014324
O	1.00326	-2.04048	0.093024
C	-0.053056	-2.65572	0.782094
C	-0.563211	-3.86382	0.264666
C	-0.518922	-2.08413	1.96409
C	-1.58917	-4.45038	1.01106
C	-1.55468	-2.69155	2.6679
H	-0.097537	-1.15806	2.3324
C	-2.09239	-3.87614	2.18033
H	-2.03404	-5.37353	0.66646
H	-1.92476	-2.24356	3.5824
C	-3.24485	-4.54497	2.86366
F	-3.00247	-5.84879	3.11963
F	-3.56164	-3.95365	4.04074
C	1.62832	-4.35664	-3.47188
H	1.99956	-4.75265	-4.42699
H	2.14936	-3.40924	-3.29081
C	1.93103	-5.35509	-2.33838
H	3.01269	-5.53061	-2.27825
C	0.111116	-4.10743	-3.55286
H	-0.10312	-3.38971	-4.35402
C	-0.612647	-5.43535	-3.82824
H	-0.283467	-5.85994	-4.78637
H	-1.69497	-5.26541	-3.90344
C	1.20374	-6.68092	-2.61478
H	1.42646	-7.40665	-1.82058
H	1.55445	-7.11749	-3.55956
C	-0.310633	-6.41976	-2.68465
H	-0.84133	-7.36482	-2.85798
C	-0.795213	-5.82002	-1.35214
H	-1.87847	-5.65445	-1.41002
H	-0.615257	-6.53831	-0.540563
C	1.44826	-4.77302	-0.997614
H	1.99764	-3.85513	-0.779313
H	1.65512	-5.4803	-0.182297
C	-0.378719	-3.51335	-2.22185
H	0.104762	-2.55137	-2.05787
H	-1.4562	-3.31701	-2.25758
C	-0.077356	-4.48222	-1.04698
O	2.46512	-0.52263	-1.01036
C	3.14945	0.574339	-1.55026
C	4.52604	0.433979	-1.82472
C	2.46118	1.7607	-1.80448
C	5.18293	1.60406	-2.23395
C	3.14286	2.89103	-2.22987
H	1.39348	1.80521	-1.63904
C	4.52147	2.81928	-2.40577
H	6.24602	1.57486	-2.42392
H	2.60891	3.81954	-2.39887
C	5.29315	4.07381	-2.68012
F	5.51822	4.76737	-1.53227
F	6.50026	3.83216	-3.2336
F	4.62412	4.91013	-3.50639
C	5.30049	-3.78817	-1.0416
H	5.7863	-4.77013	-0.963808
H	4.27009	-3.90829	-0.683793
C	5.29895	-3.31594	-2.50758
H	4.76863	-4.04594	-3.13171
C	6.04173	-2.75916	-0.170005
H	6.04463	-3.08503	0.875139
C	7.48869	-2.60717	-0.662505
H	8.0198	-3.56526	-0.586308
H	8.02438	-1.88987	-0.026877
C	6.74804	-3.16367	-2.99922
H	6.75746	-2.84438	-4.05014
H	7.27063	-4.12824	-2.94951
C	7.47334	-2.12638	-2.12386
H	8.50206	-1.99426	-2.48254
C	6.74468	-0.772776	-2.21166
H	7.2845	-0.039958	-1.59778
H	6.76618	-0.410625	-3.248
C	4.57748	-1.96111	-2.60965
H	3.53697	-2.07307	-2.29775
H	4.5678	-1.61392	-3.65131
C	5.31837	-1.40548	-0.262072
H	4.30249	-1.51714	0.109056
H	5.8173	-0.664045	0.374062
C	5.28006	-0.895572	-1.72332
F	-4.3718	-4.51372	2.10048
TS1
SCF energy: -6465.331055
Free energy:-6461.842671
Pt	4.52152	-0.599023	1.035
Cl	2.57321	-0.487504	-0.285576
Cl	6.40598	-0.813337	2.47261
C	7.85901	2.70966	0.693004
C	6.81565	1.79901	0.608488
C	6.82775	0.782977	-0.376955
C	7.94511	0.686976	-1.24135
C	9.00698	1.56818	-1.12143
C	8.95764	2.58813	-0.163123
H	7.82955	3.50042	1.43553
H	5.95986	1.87077	1.26676
H	7.9744	-0.114221	-1.96936
H	9.86731	1.47599	-1.77644
H	9.78468	3.28778	-0.07999
C	5.72667	-0.125583	-0.481711
C	5.36101	-0.675877	-1.82131
N	5.08446	-2.04405	-1.90012
C	3.87425	-2.56066	-2.56885
C	4.12496	-3.34953	-3.83249
C	3.43663	-4.54696	-4.04608
C	5.02138	-2.89328	-4.80463
C	3.64187	-5.28315	-5.21389
H	2.75182	-4.91797	-3.29004
C	5.23851	-3.63448	-5.96373
H	5.55343	-1.96169	-4.63681
C	4.54831	-4.83201	-6.17307
H	3.10388	-6.21498	-5.36371
H	5.94665	-3.27806	-6.70683
H	4.7166	-5.4071	-7.07961
S	6.09058	-3.1043	-1.03181
O	5.26523	-3.96876	-0.194221
O	7.12826	-2.22388	-0.472955
C	6.83626	-4.10294	-2.29433
C	7.91616	-3.59007	-3.01243
C	6.27437	-5.34166	-2.59982
C	8.42101	-4.32728	-4.07828
H	8.3504	-2.63614	-2.7343
C	6.79123	-6.05941	-3.67219
H	5.44085	-5.72054	-2.02236
C	7.85277	-5.55764	-4.43681
H	9.25965	-3.93905	-4.64972
H	6.34526	-7.01411	-3.93469
C	8.33799	-6.31166	-5.64733
H	8.40644	-7.38687	-5.4508
H	7.63505	-6.17755	-6.48001
H	9.31947	-5.95918	-5.97815
H	3.33161	-3.16119	-1.83423
H	3.26725	-1.6759	-2.76876
C	6.90176	3.10417	-3.84059
C	6.52374	1.76666	-3.6916
C	5.37822	1.41998	-2.97333
C	4.55199	2.45841	-2.47861
C	4.93958	3.79678	-2.64586
C	6.10373	4.13709	-3.30883
H	7.1611	0.994934	-4.10548
H	4.27726	4.55488	-2.24141
H	6.37849	5.17771	-3.42775
N	3.31466	2.09286	-1.88567
N	5.09851	0.058003	-2.84048
O	2.71066	3.01111	-1.33833
O	8.06638	3.30473	-4.50195
C	8.53206	4.63908	-4.6651
H	8.70352	5.12136	-3.69512
H	9.47628	4.5593	-5.20506
H	7.82577	5.23897	-5.25132
O	1.66134	-0.88681	2.723
C	0.543959	-1.18248	3.51041
C	-0.396201	-0.156879	3.74605
C	0.369175	-2.48405	3.98359
C	-1.48281	-0.510167	4.55732
C	-0.725974	-2.79321	4.78018
H	1.0946	-3.24735	3.74712
C	-1.64439	-1.79215	5.08259
H	-2.23261	0.232965	4.78868
H	-0.855775	-3.79939	5.16237
C	-2.7626	-2.0782	6.04035
F	-3.81225	-1.24585	5.87117
F	-3.22052	-3.34405	5.9194
F	-2.35497	-1.93596	7.32892
C	1.37956	3.26055	1.73391
H	1.57129	4.25417	1.30839
H	2.2527	2.63714	1.50013
C	0.125071	2.64541	1.08509
H	0.282712	2.58151	0.003233
C	1.18127	3.35863	3.25691
H	2.06357	3.80395	3.73069
C	-0.05461	4.21658	3.57166
H	0.080812	5.23494	3.18375
H	-0.185767	4.30023	4.65924
C	-1.10454	3.51017	1.4053
H	-1.9983	3.08511	0.928251
H	-0.976939	4.52537	1.00572
C	-1.2956	3.57027	2.93137
H	-2.18767	4.16296	3.17214
C	-1.48451	2.14914	3.49996
H	-1.63144	2.22253	4.58583
H	-2.3924	1.69874	3.07674
C	-0.094842	1.22765	1.63903
H	0.743208	0.597176	1.348
H	-1.00095	0.78745	1.1998
C	0.979248	1.94466	3.8216
H	1.86659	1.35117	3.61923
H	0.856832	1.97861	4.9124
C	-0.255961	1.2607	3.18459
P	3.22154	-1.30398	2.86754
O	3.27029	-2.90899	3.14704
C	3.07077	-3.87589	2.15027
C	3.78002	-5.0893	2.25839
C	2.15614	-3.62489	1.13094
C	3.51547	-6.03081	1.25956
C	1.93759	-4.57979	0.142894
H	1.63348	-2.67955	1.07933
C	2.62705	-5.78398	0.209842
H	4.03372	-6.97979	1.27493
H	1.23643	-4.37918	-0.658417
C	2.45475	-6.83606	-0.841011
F	2.02983	-8.01104	-0.328549
F	1.56944	-6.47164	-1.79969
F	3.62731	-7.1086	-1.48044
C	6.32425	-4.44496	5.74088
H	7.06101	-4.5877	6.54314
H	5.91064	-3.43649	5.85766
C	5.2054	-5.49693	5.86454
H	4.71745	-5.40741	6.84326
C	7.00513	-4.57198	4.3655
H	7.7949	-3.81658	4.27345
C	7.60311	-5.98031	4.21718
H	8.36023	-6.15962	4.99264
H	8.10551	-6.07534	3.24515
C	5.80529	-6.90419	5.71258
H	5.01822	-7.66369	5.81632
H	6.5417	-7.09106	6.50566
C	6.47493	-7.02042	4.33271
H	6.88562	-8.03033	4.20463
C	5.43043	-6.76971	3.23016
H	5.913	-6.8737	2.24987
H	4.64473	-7.535	3.29228
C	4.15475	-5.26109	4.76485
H	3.69804	-4.27836	4.90109
H	3.35259	-6.00821	4.84172
C	5.96747	-4.32863	3.25736
H	5.58777	-3.31133	3.33841
H	6.43243	-4.40776	2.26839
C	4.80826	-5.35719	3.35805
O	3.62086	-0.91187	4.39657
C	3.85883	0.378541	4.88503
C	3.6137	0.621656	6.25173
C	4.31689	1.37627	4.02389
C	3.80811	1.94422	6.67727
C	4.4981	2.67159	4.48326
H	4.51103	1.14348	2.98615
C	4.22586	2.95852	5.81782
H	3.62339	2.20041	7.7103
H	4.83333	3.44863	3.80514
C	4.28943	4.37966	6.28921
F	3.17237	5.0649	5.93332
F	4.39784	4.47699	7.63169
F	5.33559	5.04455	5.74621
C	2.18278	-3.22474	7.71999
H	1.82511	-4.03744	8.36638
H	2.22326	-3.61988	6.69605
C	3.58719	-2.77463	8.16654
H	4.27959	-3.62394	8.12257
C	1.21291	-2.03042	7.78466
H	0.210669	-2.34053	7.47168
C	1.15691	-1.48726	9.22136
H	0.789867	-2.2622	9.90738
H	0.451379	-0.647447	9.27656
C	3.52478	-2.23036	9.60266
H	4.52711	-1.92536	9.93254
H	3.1807	-3.012	10.2932
C	2.56371	-1.03048	9.64493
H	2.52976	-0.618035	10.6614
C	3.05724	0.06815	8.68489
H	2.36729	0.919792	8.74246
H	4.04453	0.424964	9.0072
C	4.09591	-1.67334	7.22109
H	4.18592	-2.0722	6.20981
H	5.09673	-1.34175	7.52826
C	1.70871	-0.92724	6.83507
H	1.71646	-1.30604	5.81516
H	1.02325	-0.070091	6.85545
C	3.13248	-0.455151	7.22886
TS1'
SCF energy: -6465.326320
Free energy: -6461.833097
Pt	0.569896	3.0353	3.37021
Cl	2.00077	1.49578	4.4902
Cl	-0.797739	4.58239	2.19521
C	-3.73002	4.48025	5.01782
C	-2.5011	3.86584	4.82173
C	-2.42051	2.58946	4.2337
C	-3.60868	1.96484	3.81797
C	-4.83865	2.59608	3.98492
C	-4.90431	3.8493	4.59362
H	-3.7736	5.4633	5.47675
H	-1.58574	4.36037	5.12332
H	-3.56701	0.993599	3.34135
H	-5.74513	2.1067	3.64099
H	-5.86424	4.33954	4.72904
C	-1.09528	1.95817	4.07196
C	-1.08377	0.471746	3.74988
N	-0.371359	0.022311	2.63551
C	0.702767	-0.985725	2.75681
C	0.443894	-2.32375	2.10653
C	1.42131	-2.87681	1.27593
C	-0.740953	-3.03271	2.33456
C	1.22216	-4.11928	0.672742
H	2.33701	-2.32846	1.08453
C	-0.946302	-4.26806	1.72552
H	-1.50071	-2.59335	2.97365
C	0.034962	-4.81632	0.893311
H	1.98822	-4.52614	0.018976
H	-1.87561	-4.80515	1.89548
H	-0.129639	-5.77999	0.418779
S	-0.748602	0.684959	1.10896
O	0.500816	1.02084	0.434442
O	-1.80388	1.65941	1.38416
C	-1.48734	-0.668029	0.223743
C	-2.81277	-1.00673	0.494044
C	-0.721904	-1.38503	-0.694545
C	-3.36751	-2.10807	-0.150349
H	-3.39501	-0.411638	1.18881
C	-1.29456	-2.48258	-1.32627
H	0.302162	-1.09712	-0.892302
C	-2.61311	-2.87054	-1.05241
H	-4.39824	-2.38604	0.052866
H	-0.699055	-3.06034	-2.02705
C	-3.18677	-4.10938	-1.69021
H	-2.94101	-4.16304	-2.75629
H	-2.77006	-5.00792	-1.21627
H	-4.2752	-4.15129	-1.58669
H	1.60708	-0.526387	2.34971
H	0.86767	-1.09542	3.83
C	-4.28747	-1.14405	6.88384
C	-3.44829	-1.17003	5.76731
C	-2.39961	-0.260189	5.60642
C	-2.16729	0.674248	6.67839
C	-2.97608	0.614806	7.84927
C	-4.04297	-0.238984	7.95052
H	-3.61529	-1.91389	4.99742
H	-2.72655	1.30379	8.64912
H	-4.66481	-0.234096	8.83605
N	-1.16151	1.57108	6.78135
N	-1.64631	-0.440703	4.47055
O	-0.50157	1.91924	5.76058
O	-5.28673	-2.04039	6.88015
C	-6.1763	-2.10078	7.99579
H	-6.70353	-1.14991	8.13047
H	-6.89249	-2.88594	7.75451
H	-5.63871	-2.36266	8.91376
O	3.70368	3.95405	3.49912
C	4.97829	4.51181	3.38146
C	5.6126	4.99611	4.54599
C	5.60441	4.51528	2.13402
C	6.85799	5.60552	4.34435
C	6.85203	5.10729	1.98101
H	5.10654	4.07831	1.28141
C	7.46159	5.68756	3.08907
H	7.38443	6.02747	5.18846
H	7.33084	5.12984	1.00876
C	8.72639	6.4744	2.91937
F	9.47528	6.49617	4.04352
F	9.49879	5.98751	1.92325
F	8.46008	7.77044	2.6053
C	2.89219	3.79237	7.73708
H	2.44133	3.62069	8.72426
H	2.21808	3.3587	6.9876
C	4.26793	3.10303	7.66141
H	4.14921	2.02658	7.83768
C	3.06491	5.30229	7.49134
H	2.09151	5.8048	7.53657
C	4.00373	5.90773	8.54465
H	3.58495	5.77493	9.55131
H	4.10316	6.9881	8.37612
C	5.20717	3.70808	8.71865
H	6.18541	3.2089	8.68516
H	4.79871	3.55168	9.72629
C	5.37365	5.21469	8.44849
H	6.06288	5.64893	9.18425
C	5.96309	5.42353	7.0409
H	6.10262	6.49854	6.86382
H	6.9537	4.95252	6.99205
C	4.86898	3.30834	6.25896
H	4.21924	2.84442	5.51401
H	5.85185	2.82163	6.19396
C	3.6579	5.51364	6.09047
H	2.97304	5.09272	5.36133
H	3.75556	6.58413	5.87225
C	5.0359	4.82445	5.95529
P	2.36385	4.23754	2.6102
O	2.79668	4.01334	1.05332
C	3.00546	2.75438	0.479156
C	2.69362	2.59651	-0.88715
C	3.54531	1.72823	1.25169
C	2.95401	1.3323	-1.42283
C	3.76926	0.477035	0.685479
H	3.76457	1.88422	2.29962
C	3.46558	0.281576	-0.656278
H	2.73022	1.14105	-2.46359
H	4.17945	-0.324381	1.28855
C	3.64588	-1.05411	-1.30761
F	4.42855	-0.990317	-2.40677
F	4.19572	-1.96941	-0.473821
F	2.45774	-1.57843	-1.72416
C	0.916017	6.43699	-1.92868
H	0.444592	7.26149	-2.48096
H	1.05263	6.7765	-0.895284
C	2.2786	6.0946	-2.56078
H	2.92781	6.97894	-2.5451
C	0.0073	5.19428	-1.95043
H	-0.959441	5.436	-1.49258
C	-0.197018	4.73312	-3.40258
H	-0.681726	5.52321	-3.99226
H	-0.858258	3.85651	-3.42932
C	2.07083	5.62975	-4.01121
H	3.03927	5.39921	-4.47623
H	1.60913	6.43005	-4.60512
C	1.17006	4.38285	-4.01666
H	1.03509	4.02843	-5.04691
C	1.8319	3.2628	-3.19305
H	1.18898	2.37356	-3.21994
H	2.79089	2.98835	-3.65369
C	2.95094	4.97189	-1.75141
H	3.13833	5.31774	-0.733349
H	3.9236	4.71625	-2.19482
C	0.662328	4.06691	-1.13617
H	0.749502	4.37637	-0.095654
H	0.029276	3.17299	-1.13979
C	2.05342	3.70409	-1.72514
O	2.29263	5.86255	2.46287
C	1.92701	6.7607	3.47438
C	2.49278	8.05362	3.45254
C	1.02557	6.36715	4.46393
C	2.19991	8.8623	4.56091
C	0.743158	7.20514	5.53196
H	0.5689	5.38815	4.4148
C	1.36812	8.44652	5.5993
H	2.6328	9.84988	4.62468
H	0.063344	6.88195	6.31252
C	1.21868	9.27942	6.83498
F	2.05487	8.85073	7.81762
F	1.50284	10.5828	6.62256
F	-0.033267	9.21312	7.34379
C	4.71562	8.15298	-0.30338
H	5.31546	8.48977	-1.1598
H	4.47727	7.09556	-0.471852
C	3.41917	8.97932	-0.210915
H	2.84183	8.86937	-1.13731
C	5.5186	8.30728	1.00009
H	6.44	7.71863	0.944831
C	5.86868	9.78622	1.22158
H	6.48582	10.1601	0.393592
H	6.46058	9.8947	2.13991
C	3.7707	10.4598	0.010763
H	2.85302	11.0615	0.060223
H	4.36263	10.8411	-0.832186
C	4.567	10.6002	1.31998
H	4.80217	11.6574	1.4984
C	3.72333	10.0786	2.49745
H	4.29646	10.2035	3.42537
H	2.81181	10.6834	2.59217
C	2.56831	8.47039	0.96571
H	2.2849	7.42976	0.794105
H	1.63901	9.05045	1.04073
C	4.67431	7.79239	2.17765
H	4.44939	6.7398	2.02445
H	5.24093	7.87062	3.11361
C	3.35228	8.5875	2.302
D
SCF energy: -6465.385332
Free energy:-6461.888368
Pt	4.75082	-0.562069	1.17233
Cl	2.93274	-0.106092	-0.287705
Cl	6.46217	-1.10992	2.70803
C	9.8044	0.72068	0.893009
C	8.4139	0.619939	0.862283
C	7.76704	0.208873	-0.30543
C	8.53606	-0.044749	-1.45292
C	9.92461	0.055426	-1.41921
C	10.5663	0.430218	-0.238058
H	10.292	1.02659	1.81402
H	7.83715	0.837832	1.74644
H	8.04767	-0.323349	-2.38225
H	10.5001	-0.145405	-2.31903
H	11.6493	0.507701	-0.204434
C	6.26387	0.173162	-0.46929
C	5.73522	-0.652794	-1.59475
N	5.77843	-2.0432	-1.60592
C	4.72389	-2.73532	-2.39344
C	5.12234	-3.19845	-3.77637
C	4.42953	-4.27639	-4.3404
C	6.15092	-2.59759	-4.50427
C	4.76551	-4.75036	-5.60747
H	3.6409	-4.76442	-3.77461
C	6.49792	-3.07947	-5.76611
H	6.69331	-1.76532	-4.0715
C	5.80729	-4.15697	-6.32334
H	4.22291	-5.59213	-6.0288
H	7.31189	-2.61232	-6.31384
H	6.07714	-4.53	-7.30761
S	6.71201	-3.1451	-0.613678
O	5.73556	-4.01313	0.042952
O	7.69823	-2.39322	0.139896
C	7.54305	-4.07807	-1.87406
C	8.72063	-3.56334	-2.41712
C	6.96272	-5.25049	-2.35528
C	9.29663	-4.22235	-3.49832
H	9.16489	-2.66614	-2.00051
C	7.55527	-5.89114	-3.43753
H	6.05584	-5.63394	-1.90528
C	8.70988	-5.37493	-4.04006
H	10.2087	-3.82985	-3.9398
H	7.09604	-6.78955	-3.83931
C	9.27764	-6.02567	-5.27438
H	9.24938	-7.11813	-5.20336
H	8.68416	-5.74034	-6.15284
H	10.3122	-5.7188	-5.45503
H	4.39595	-3.58435	-1.79247
H	3.88519	-2.03919	-2.44369
C	3.44802	2.96925	-3.59431
C	3.97118	1.68213	-3.66088
C	4.69594	1.15394	-2.58455
C	4.932	1.99669	-1.46107
C	4.39457	3.29692	-1.39115
C	3.65404	3.78129	-2.44143
H	3.77629	1.05808	-4.52435
H	4.57633	3.88867	-0.503791
H	3.23004	4.77513	-2.38187
N	5.77474	1.54029	-0.475263
N	5.10435	-0.140331	-2.62353
O	6.16819	2.32087	0.41751
O	2.73739	3.37493	-4.66624
C	2.11856	4.65818	-4.64528
H	2.86358	5.45835	-4.56417
H	1.59433	4.74528	-5.5972
H	1.39891	4.73807	-3.82226
O	1.85286	-0.696033	2.49231
C	0.694865	-0.86906	3.25735
C	-0.108215	0.259326	3.52828
C	0.346229	-2.15596	3.66765
C	-1.21457	0.021312	4.35457
C	-0.773969	-2.35181	4.46627
H	0.963309	-2.99618	3.38382
C	-1.53459	-1.2476	4.83844
H	-1.85679	0.845284	4.63086
H	-1.03758	-3.34718	4.80471
C	-2.65281	-1.40612	5.82561
F	-3.62012	-0.478079	5.65949
F	-3.23392	-2.62257	5.7438
F	-2.20262	-1.27412	7.10127
C	1.71148	3.40401	1.1135
H	1.92261	4.36501	0.622936
H	2.46327	2.68441	0.767437
C	0.305272	2.91221	0.721207
H	0.246758	2.80073	-0.369304
C	1.79073	3.56118	2.64233
H	2.78996	3.90438	2.93416
C	0.73871	4.56821	3.12761
H	0.917395	5.55445	2.67835
H	0.817233	4.69076	4.21541
C	-0.747249	3.92397	1.20557
H	-1.75278	3.59184	0.91319
H	-0.58091	4.90331	0.73622
C	-0.658021	4.05603	2.73727
H	-1.42426	4.75669	3.09283
C	-0.908734	2.68291	3.38892
H	-0.869995	2.78791	4.48151
H	-1.91934	2.34268	3.12818
C	0.039197	1.54174	1.37104
H	0.760818	0.813958	0.996039
H	-0.964402	1.18565	1.10126
C	1.53672	2.19299	3.29303
H	2.30002	1.50368	2.94561
H	1.62708	2.26511	4.38333
C	0.139219	1.64445	2.91915
P	3.36088	-1.2252	2.78146
O	3.26191	-2.82877	3.01604
C	3.11149	-3.7487	1.96401
C	3.68575	-5.02708	2.11415
C	2.3758	-3.37802	0.840635
C	3.49686	-5.89813	1.03624
C	2.23249	-4.26589	-0.220157
H	1.93548	-2.39303	0.766993
C	2.80573	-5.52749	-0.119712
H	3.91977	-6.89218	1.07886
H	1.68186	-3.96907	-1.1047
C	2.74761	-6.49078	-1.26412
F	2.36049	-7.72569	-0.881732
F	1.90636	-6.08289	-2.24294
F	3.96905	-6.64408	-1.85382
C	5.73134	-4.77498	5.95668
H	6.31673	-5.02212	6.85288
H	5.42184	-3.72802	6.05157
C	4.49449	-5.68896	5.87104
H	3.87838	-5.56359	6.77047
C	6.59302	-4.94735	4.69279
H	7.46873	-4.28951	4.75042
C	7.04298	-6.4124	4.57529
H	7.64915	-6.69872	5.44547
H	7.67209	-6.54265	3.68465
C	4.94639	-7.15335	5.75016
H	4.07152	-7.81643	5.70478
H	5.52841	-7.44586	6.63436
C	5.79977	-7.31408	4.48027
H	6.10792	-8.36205	4.3721
C	4.97119	-6.91476	3.2458
H	5.58578	-7.04984	2.3467
H	4.10419	-7.58345	3.15511
C	3.6564	-5.3057	4.63812
H	3.29855	-4.27936	4.74479
H	2.77253	-5.95482	4.56519
C	5.76801	-4.55407	3.45618
H	5.4938	-3.50217	3.52356
H	6.36373	-4.65931	2.54331
C	4.50022	-5.44232	3.34047
O	3.65947	-0.873471	4.33422
C	3.90559	0.405986	4.86628
C	3.48339	0.663877	6.18729
C	4.55437	1.36786	4.09239
C	3.62231	1.9929	6.61504
C	4.69427	2.66576	4.56217
H	4.92842	1.11622	3.10966
C	4.18392	2.98753	5.816
H	3.28275	2.26898	7.60256
H	5.1778	3.41489	3.94528
C	4.15747	4.41997	6.25517
F	3.10243	5.07769	5.70293
F	4.04069	4.55151	7.59416
F	5.26747	5.08925	5.87354
C	2.09183	-3.21566	7.62484
H	1.71809	-4.02656	8.26452
H	2.24524	-3.63844	6.62408
C	3.42319	-2.677	8.18078
H	4.1601	-3.48819	8.22753
C	1.06207	-2.07465	7.55829
H	0.113394	-2.44877	7.16064
C	0.83537	-1.49656	8.96301
H	0.443328	-2.27149	9.63508
H	0.08409	-0.697048	8.91944
C	3.19481	-2.09837	9.58701
H	4.14264	-1.72761	9.99999
H	2.82999	-2.88058	10.2661
C	2.16973	-0.953796	9.50301
H	2.01837	-0.518698	10.4991
C	2.69478	0.145272	8.56133
H	1.96054	0.960622	8.5273
H	3.62701	0.561257	8.96538
C	3.95877	-1.57323	7.25217
H	4.16102	-1.98845	6.26243
H	4.90894	-1.18086	7.63786
C	1.58957	-0.973916	6.62319
H	1.72578	-1.38651	5.62637
H	0.85715	-0.161576	6.54143
C	2.93643	-0.408965	7.13511
D'
SCF energy: -6465.327193
Free energy:-6461.835573
Pt	-0.710738	0.905388	-0.164661
Cl	-0.942633	1.0867	2.19718
Cl	-0.455539	0.655353	-2.51492
C	-1.85599	4.32647	-3.35793
C	-1.7004	3.64926	-2.15709
C	-2.70132	2.78248	-1.6841
C	-3.84942	2.59587	-2.46437
C	-3.99369	3.25453	-3.68579
C	-3.00528	4.12816	-4.13202
H	-1.07005	4.98938	-3.70758
H	-0.79536	3.77586	-1.57279
H	-4.62271	1.91574	-2.13141
H	-4.88363	3.08278	-4.28436
H	-3.11908	4.64457	-5.0809
C	-2.48415	2.07924	-0.384692
C	-3.74444	1.48771	0.25967
N	-3.80268	0.152377	0.650398
C	-3.94595	-0.228873	2.07442
C	-5.12738	-1.10459	2.40514
C	-4.90668	-2.33154	3.03327
C	-6.43743	-0.710625	2.11008
C	-5.9756	-3.16525	3.36344
H	-3.89183	-2.64519	3.24894
C	-7.50637	-1.54246	2.43296
H	-6.60311	0.237397	1.60571
C	-7.27846	-2.77131	3.06215
H	-5.77886	-4.12432	3.83292
H	-8.52054	-1.23731	2.1899
H	-8.11577	-3.41852	3.30885
S	-3.57694	-1.04973	-0.54016
O	-2.62163	-2.02813	-0.033662
O	-3.38629	-0.301569	-1.78121
C	-5.16046	-1.85337	-0.644056
C	-6.21705	-1.18572	-1.26312
C	-5.31629	-3.13101	-0.110021
C	-7.46132	-1.80506	-1.31803
H	-6.06363	-0.202198	-1.69323
C	-6.56787	-3.73277	-0.17617
H	-4.47996	-3.62994	0.361264
C	-7.65807	-3.07752	-0.763758
H	-8.29469	-1.29446	-1.79316
H	-6.70306	-4.72067	0.254619
C	-9.022	-3.71868	-0.759773
H	-8.96557	-4.78371	-1.00909
H	-9.47655	-3.64327	0.236966
H	-9.69827	-3.23539	-1.47134
H	-3.01146	-0.713219	2.36599
H	-3.99237	0.717343	2.61744
C	-6.50499	5.32414	-0.257424
C	-6.21455	3.97995	-0.025585
C	-4.91915	3.54889	0.27389
C	-3.8894	4.55662	0.398367
C	-4.24014	5.93684	0.26171
C	-5.49998	6.32301	-0.099211
H	-7.00903	3.24555	-0.081925
H	-3.44804	6.66069	0.419328
H	-5.72968	7.37103	-0.240378
N	-2.61722	4.36622	0.764921
N	-4.77968	2.21272	0.53964
O	-2.07813	3.19327	0.669793
O	-7.77437	5.59768	-0.590591
C	-8.16546	6.95162	-0.828052
H	-7.59586	7.38522	-1.65707
H	-9.2214	6.90575	-1.0931
H	-8.03857	7.56114	0.073213
O	1.92334	-0.020622	1.51352
C	3.12372	-0.518224	2.02335
C	4.0186	0.382793	2.64043
C	3.37044	-1.89083	1.96447
C	5.23426	-0.169869	3.06452
C	4.57819	-2.40335	2.42138
H	2.63083	-2.55265	1.53965
C	5.52831	-1.52786	2.93795
H	5.97952	0.470599	3.51404
H	4.78005	-3.46647	2.3569
C	6.89848	-2.03175	3.27812
F	7.51004	-1.27421	4.21462
F	6.87416	-3.30379	3.73389
F	7.70794	-2.02758	2.18537
C	1.76504	4.1158	2.72833
H	1.46162	5.15639	2.90848
H	0.933943	3.61409	2.21637
C	2.04993	3.41221	4.0692
H	1.14954	3.4382	4.69568
C	3.03163	4.07885	1.85392
H	2.84036	4.57187	0.893416
C	4.19215	4.78409	2.57045
H	3.94204	5.83697	2.7585
H	5.08446	4.77316	1.93088
C	3.21084	4.12105	4.78734
H	3.4086	3.63772	5.75405
H	2.94858	5.16709	4.99648
C	4.46835	4.06295	3.90094
H	5.30835	4.54481	4.41783
C	4.83855	2.59306	3.62722
H	5.75008	2.55849	3.01538
H	5.06441	2.0952	4.57943
C	2.42493	1.94238	3.80738
H	1.58434	1.43283	3.33208
H	2.63195	1.43016	4.75709
C	3.40685	2.61429	1.58398
H	2.58102	2.13858	1.0649
H	4.28514	2.55694	0.929507
C	3.68643	1.85557	2.9022
P	1.22642	-0.276742	0.058505
O	1.14588	-1.89676	-0.122375
C	0.233567	-2.71651	0.550083
C	-0.251098	-3.85297	-0.130317
C	-0.129768	-2.41173	1.85997
C	-1.13223	-4.66012	0.593794
C	-1.02828	-3.22916	2.53893
H	0.252065	-1.52257	2.34392
C	-1.53428	-4.35281	1.89692
H	-1.54977	-5.54163	0.126101
H	-1.323	-2.98446	3.55257
C	-2.53433	-5.24689	2.56168
F	-2.0906	-6.51701	2.68587
F	-2.87534	-4.81812	3.80108
F	-3.69412	-5.32381	1.84812
C	1.44884	-3.38001	-4.11265
H	1.71835	-3.53596	-5.16625
H	1.91846	-2.44175	-3.79416
C	1.9696	-4.55231	-3.25953
H	3.05896	-4.63174	-3.36311
C	-0.079977	-3.27058	-3.96557
H	-0.449479	-2.43088	-4.5662
C	-0.735972	-4.58165	-4.42847
H	-0.50628	-4.77465	-5.48532
H	-1.82844	-4.50611	-4.34266
C	1.30853	-5.86068	-3.72211
H	1.68735	-6.70498	-3.12974
H	1.55896	-6.06374	-4.77209
C	-0.216195	-5.73987	-3.55823
H	-0.696711	-6.67875	-3.86308
C	-0.559002	-5.46784	-2.08157
H	-1.64969	-5.40175	-1.97647
H	-0.220929	-6.3123	-1.46522
C	1.62997	-4.29907	-1.78049
H	2.13651	-3.39467	-1.43986
H	1.99316	-5.13109	-1.16091
C	-0.434714	-3.00714	-2.49363
H	-0.021902	-2.04668	-2.1891
H	-1.52043	-2.92876	-2.37059
C	0.095234	-4.1535	-1.58901
O	2.44174	-0.119068	-1.02252
C	3.04846	1.08431	-1.40572
C	4.40794	1.05268	-1.7847
C	2.30961	2.26788	-1.41059
C	4.9997	2.30177	-2.02505
C	2.92594	3.48066	-1.67884
H	1.25461	2.24249	-1.17608
C	4.29108	3.49963	-1.94729
H	6.04792	2.35046	-2.28111
H	2.35129	4.39994	-1.65544
C	5.00295	4.81285	-2.05231
F	5.28656	5.31573	-0.821214
F	6.1769	4.71821	-2.71395
F	4.25465	5.74763	-2.68259
C	5.38001	-3.20445	-1.82748
H	5.9074	-4.15921	-1.95782
H	4.37946	-3.4377	-1.44311
C	5.27056	-2.47465	-3.17952
H	4.73084	-3.10371	-3.89839
C	6.13313	-2.3151	-0.822554
H	6.21046	-2.82352	0.144177
C	7.54138	-2.00974	-1.35402
H	8.11105	-2.94007	-1.48119
H	8.0872	-1.3936	-0.62755
C	6.68083	-2.16953	-3.71128
H	6.61536	-1.66488	-4.68477
H	7.23898	-3.10252	-3.86727
C	7.42043	-1.27557	-2.7005
H	8.42031	-1.0335	-3.0831
C	6.63904	0.035756	-2.50184
H	7.18801	0.671134	-1.79466
H	6.5852	0.577902	-3.45508
C	4.49427	-1.15928	-2.99274
H	3.47971	-1.37397	-2.64975
H	4.40667	-0.631174	-3.95141
C	5.35611	-1.00253	-0.628363
H	4.36846	-1.22652	-0.233226
H	5.86384	-0.366121	0.106652
C	5.21171	-0.239125	-1.96666
3u
SCF energy: -1983.523278
Free energy:-1982.266801
C	-1.50562	2.94081	-1.86858
C	-0.480133	2.03134	-1.61668
C	0.354335	2.18958	-0.503178
C	0.156054	3.28116	0.351795
C	-0.871734	4.18828	0.100946
C	-1.70478	4.02168	-1.00849
H	-2.14545	2.80572	-2.73581
H	-0.317127	1.19374	-2.28673
H	0.802087	3.40605	1.21179
H	-1.02249	5.02729	0.773847
H	-2.5025	4.73326	-1.20255
C	1.4346	1.21213	-0.262734
C	1.23439	-0.190377	-0.128677
S	-0.762213	-0.605181	1.55105
O	-0.733912	-1.95965	2.11457
O	-0.063016	0.502438	2.20692
C	-2.46526	-0.153998	1.2976
C	-3.45861	-1.1094	1.5044
C	-2.77162	1.14027	0.885837
C	-4.78144	-0.763158	1.25501
H	-3.18767	-2.10595	1.82879
C	-4.10116	1.46462	0.635238
H	-1.98979	1.87658	0.763797
C	-5.12074	0.518842	0.801446
H	-5.56192	-1.50558	1.39653
H	-4.34559	2.46884	0.300163
C	-6.55274	0.855841	0.471601
H	-6.83907	0.422865	-0.495931
H	-7.24248	0.453785	1.22155
H	-6.70766	1.93714	0.409297
N	-0.116712	-0.661065	-0.072246
C	-0.34204	-1.96061	-0.751913
H	0.256729	-1.9114	-1.66637
H	0.050003	-2.78749	-0.154224
C	3.77049	0.758364	-0.126062
C	3.47346	-0.628044	-0.094784
C	4.54316	-1.54061	-0.050789
C	5.85391	-1.08768	-0.032832
C	6.1298	0.303786	-0.058438
C	5.09461	1.21552	-0.10488
H	7.15087	0.663789	-0.042106
H	5.27184	2.28289	-0.131089
N	2.1895	-1.08888	-0.067958
O	2.98094	2.91896	-0.279544
N	2.7148	1.68033	-0.212172
H	4.32886	-2.60209	-0.018294
O	6.81768	-2.04468	0.012372
C	8.17847	-1.63906	0.050879
H	8.76035	-2.56086	0.090146
H	8.45552	-1.07308	-0.847505
H	8.39328	-1.03585	0.941914
C	-1.79681	-2.18491	-1.09301
C	-2.41239	-3.39408	-0.762883
C	-2.54263	-1.19996	-1.75163
C	-3.75067	-3.62254	-1.08926
H	-1.84354	-4.15221	-0.231411
C	-3.8795	-1.42031	-2.0687
H	-2.08084	-0.24434	-1.97458
C	-4.48768	-2.63506	-1.74122
H	-4.21764	-4.56693	-0.823694
H	-4.45146	-0.640764	-2.56421
H	-5.53188	-2.80636	-1.98795
A-Au
SCF energy: -2986.587505
Free energy: -2985.352886
C	3.41975	1.90112	-0.355342
C	3.76259	3.21782	-0.660452
C	2.89829	4.22675	-0.246394
C	1.73095	3.93625	0.454444
C	1.44671	2.59763	0.724469
N	2.2757	1.61742	0.306542
H	3.14089	5.2607	-0.469939
H	4.6727	3.44301	-1.19811
H	1.06498	4.72117	0.78388
O	0.380381	2.14064	1.37932
O	4.12179	0.813056	-0.663804
C	5.35248	0.960337	-1.38779
H	5.73723	-0.051549	-1.50128
H	5.16113	1.40602	-2.36845
H	6.06115	1.56571	-0.815829
C	-0.582024	3.08315	1.88036
H	-1.33356	2.47932	2.38353
H	-0.106881	3.76534	2.59085
H	-1.04272	3.63064	1.05455
Au	1.80123	-0.397074	0.61858
Cl	3.03096	-0.303703	2.63207
Cl	1.33502	-2.6504	0.890149
C	0.625973	-0.309185	-1.10979
C	1.08599	0.484885	-2.26113
C	0.4114	1.67105	-2.59168
C	2.22618	0.09642	-2.97923
C	0.886633	2.46572	-3.63343
H	-0.468148	1.95919	-2.02462
C	2.68122	0.888929	-4.03047
H	2.74291	-0.818955	-2.71025
C	2.01919	2.07763	-4.35279
H	0.366959	3.38415	-3.88841
H	3.55075	0.577676	-4.60164
H	2.38153	2.69552	-5.16858
C	-0.542647	-0.830798	-0.954642
N	-1.70322	-1.23383	-0.685349
C	-2.25447	-2.59659	-1.01485
H	-2.96226	-2.43969	-1.83155
H	-1.39561	-3.16135	-1.38408
C	-2.9181	-3.26949	0.157802
C	-2.1549	-3.74012	1.23359
C	-4.30499	-3.45163	0.158205
C	-2.77769	-4.38226	2.30075
H	-1.08006	-3.5958	1.23785
C	-4.92576	-4.10438	1.22397
H	-4.89799	-3.07946	-0.671887
C	-4.16271	-4.56876	2.29611
H	-2.18004	-4.74616	3.13095
H	-6.00122	-4.25266	1.21307
H	-4.64483	-5.08031	3.12392
S	-2.84443	0.029939	0.12461
C	-2.73338	-0.450845	1.81123
C	-3.86204	-0.977385	2.44152
C	-1.49565	-0.348178	2.4572
C	-3.73378	-1.40971	3.75627
H	-4.80067	-1.06288	1.90905
C	-1.39159	-0.807801	3.76279
H	-0.63291	0.073495	1.95733
C	-2.50348	-1.35051	4.42876
H	-4.60066	-1.82199	4.26295
H	-0.430136	-0.752687	4.26471
C	-2.36859	-1.89679	5.82456
H	-3.2971	-1.78381	6.39186
H	-2.13397	-2.96876	5.78927
H	-1.56151	-1.40406	6.37379
O	-4.14918	-0.259633	-0.449066
O	-2.11988	1.27273	-0.121866
A'-Au
SCF energy: -2986.584108
Free energy: -2985.348611
C	4.29534	-0.938612	2.36777
C	5.1857	-0.895416	3.44255
C	4.74609	-0.309694	4.62592
C	3.45762	0.207406	4.73926
C	2.6189	0.110808	3.62978
N	3.04223	-0.451402	2.48079
H	5.41964	-0.253998	5.47514
H	6.18884	-1.28764	3.35065
H	3.11322	0.659953	5.65888
O	1.34918	0.53421	3.57586
O	4.55856	-1.41536	1.15023
C	5.84011	-2.00983	0.898165
H	5.79968	-2.34615	-0.136298
H	6.63717	-1.2702	1.02104
H	6.00206	-2.86463	1.56151
C	0.911539	1.50557	4.54
H	-0.073734	1.82143	4.20135
H	0.835622	1.05843	5.53625
H	1.59529	2.35847	4.55249
Au	1.79758	-0.405716	0.743046
Cl	2.1907	1.90129	0.617526
Cl	1.36527	-2.71245	0.92463
C	0.643194	-0.261537	-0.952928
C	1.12829	0.427752	-2.15258
C	0.280232	1.31836	-2.83208
C	2.43009	0.194134	-2.62248
C	0.733935	1.95582	-3.98347
H	-0.707392	1.52807	-2.43391
C	2.87044	0.83136	-3.77764
H	3.08369	-0.482905	-2.08108
C	2.02421	1.7112	-4.45921
H	0.08317	2.65146	-4.50373
H	3.87614	0.649963	-4.14339
H	2.37517	2.21373	-5.35516
C	-0.539434	-0.774286	-0.813097
N	-1.71225	-1.16229	-0.600377
C	-2.25509	-2.52447	-0.934436
H	-2.93729	-2.37161	-1.77352
H	-1.38795	-3.09549	-1.27364
C	-2.95675	-3.18766	0.22137
C	-2.23134	-3.6228	1.33752
C	-4.33757	-3.40136	0.163791
C	-2.88674	-4.26514	2.38501
H	-1.16002	-3.45547	1.38428
C	-4.99021	-4.05492	1.20995
H	-4.90094	-3.0545	-0.697473
C	-4.26527	-4.48682	2.32104
H	-2.31911	-4.60371	3.24665
H	-6.06046	-4.22842	1.15376
H	-4.77159	-4.99998	3.13334
S	-2.90107	0.141796	0.100443
C	-2.92189	-0.337474	1.79391
C	-4.10625	-0.84087	2.33518
C	-1.7314	-0.277594	2.52408
C	-4.08651	-1.29837	3.64628
H	-5.0059	-0.889424	1.73498
C	-1.7352	-0.772273	3.82284
H	-0.822478	0.127137	2.09321
C	-2.90339	-1.29193	4.40036
H	-4.99821	-1.69416	4.08277
H	-0.81006	-0.769762	4.38905
C	-2.89047	-1.86708	5.79151
H	-3.71975	-1.47704	6.39116
H	-3.00398	-2.95785	5.75449
H	-1.9551	-1.64582	6.31258
O	-4.16454	-0.149701	-0.561011
O	-2.1358	1.36303	-0.104046
TS1b
SCF energy: -3516.830130
Free energy:-3515.237811
C	2.3428	-3.066	0.583815
C	3.28343	-3.39773	1.55903
C	2.99587	-3.06164	2.87841
C	1.80594	-2.42444	3.21889
C	0.902713	-2.13227	2.19425
N	1.19698	-2.42731	0.909818
H	3.7091	-3.30831	3.65861
H	4.20072	-3.90404	1.29358
H	1.57541	-2.17712	4.24545
O	-0.284556	-1.55627	2.34156
O	2.44671	-3.30754	-0.720238
C	3.65186	-3.89583	-1.22998
H	3.50136	-3.95933	-2.30589
H	4.50758	-3.25208	-1.00853
H	3.79397	-4.89701	-0.812935
C	-0.702201	-1.1421	3.65071
H	-1.69137	-0.714003	3.50764
H	-0.757048	-2.00515	4.32058
H	-0.022825	-0.380476	4.0414
Au	-0.122305	-1.95179	-0.652886
Cl	-1.21768	-4.01314	-0.222741
Cl	-1.45745	-1.50459	-2.49355
C	0.849573	-0.124243	-0.908032
C	2.30934	-0.170038	-1.06246
C	3.13635	-0.011213	0.05994
C	2.87871	-0.402621	-2.32175
C	4.52181	-0.059149	-0.084448
H	2.68792	0.158931	1.0327
C	4.26507	-0.44121	-2.46015
H	2.23178	-0.535784	-3.1827
C	5.08889	-0.269732	-1.34409
H	5.1572	0.073433	0.7861
H	4.70199	-0.600678	-3.44098
H	6.16854	-0.298957	-1.45676
C	0.067664	0.920501	-0.849861
N	-1.13099	1.39878	-0.66101
C	-1.83461	2.09493	-1.78765
H	-1.40558	3.09924	-1.85585
H	-1.5494	1.52388	-2.67349
C	-3.33153	2.14775	-1.62848
C	-4.10155	0.986569	-1.77302
C	-3.96188	3.36485	-1.35327
C	-5.48565	1.04546	-1.63241
H	-3.61273	0.041357	-1.98423
C	-5.34995	3.42437	-1.22225
H	-3.36386	4.26262	-1.22972
C	-6.11257	2.26431	-1.35925
H	-6.07588	0.140806	-1.74391
H	-5.83257	4.37481	-1.01525
H	-7.19308	2.30928	-1.2583
S	-1.5136	1.90204	1.01337
C	-3.01018	1.01506	1.31444
C	-4.15638	1.73023	1.65913
C	-3.01964	-0.375102	1.17023
C	-5.3374	1.0233	1.86157
H	-4.12502	2.80987	1.73691
C	-4.21308	-1.05676	1.36886
H	-2.12495	-0.91758	0.894406
C	-5.38934	-0.36962	1.70951
H	-6.24071	1.56664	2.12186
H	-4.22979	-2.13511	1.24039
C	-6.69306	-1.1078	1.86136
H	-7.33975	-0.632936	2.60536
H	-7.23909	-1.11298	0.90894
H	-6.53428	-2.14998	2.15271
[truncated: 7,179 more rows]
